# Supplementary material for: High prevalence of albuminuria amongst people who inject drugs: A cross-sectional study
Source: Sci Rep. 2020 Apr 27;10:7059. doi: 10.1038/s41598-020-63748-4 (PMC7184598; doi:10.1038/s41598-020-63748-4)
Supplement: Supplementary file 1 — Supplementary information. [file 41598_2020_63748_MOESM1_ESM.xlsx]

## Sheet: Data
gender	injected_12months	injecting_frequency_per_week	ever_inject_hands_ever	ever_inject_arms_ever	ever_inject_neck_ever	ever_inject_groin_ever	ever_inject_legs_ever	ever_inject_feet_ever	ever_inject_other_ever	diagnosed_blood_poisoning	diagnosed_arthritis	diagnosed_Hepatitis_B	diagnosed_Hepatitis_C	diagnosed_DVT	diagnosed_Diabetes	diagnosed_Necr_fasc	diagnosed_kidney_disease	diagnosed_HIV	diagnosed_COPD	diagnosed_liver_cirrhosis	diagnosed_TB	diagnosed_bone_joint_infect	diagnosed_hypertension	diagnosed_endocarditis	diagnosed_lymphangitis	ethnicity	ethnicity_other	place_of_residence	place_of_residence_other	ever_homeless	POCT_albumin	POCT_creatinine	POCT_ACR	lab_results_albumin	lab_results_creatinine	lab_results_ACR	agegroup	ever_had_SSTI	ACR_levels2	reuse_filter_yes_no	reuse_needles_yes_no	ever_inject_buttocks_ever	Unstable_housing	tobacco_cigs_yes_no	lesshalf_morehalf_cleaned2	injection_site_used_ever_clean	SSTI_severity
1	2	6	2	2	1	1	2	2	1	1	2	2	2	1	1	1	1	1	1	2	2	1	2	1	1	5	White irish	6		2	0	0	0.0	20	11725	1.71	4	1	0	1	2	1	1	1	1	4	2
1	2	5	2	2	2	2	2	1	1	2	1	1	2	2	1	1	1	2	1	1	1	1	1	1	1	1		1		2				7	16976	0.41	3	1	0	1	2	1	0	1	1	2	2
2	2	6	2	2	2	2	2	2	2	2	1	1	2	2	1	1	1	1	1	1	1	1	1	1	1	1		6		2	10		Abnormal	0.07	5598	13	1	1	1	2	2	2	1		0	4	1
1	1	5	2	2	2	2	2	2	2	1	1	1	1	2	1	1	1	1	1	2	2	1	2	1	1	1		1		2				3	4661	0.01	3	1	0	2	2	2	0	1	0	3	1
1	2	5	2	2	1	1	2	2	1	1	1	1	1	1	1	1	1	1	1	1	1	1	1	1	1	5	British indian	1		2	10	4.4	Normal				4	1		2	2	1	0	1	1	1	1
1	2	1	2	2	1	1	1	2	1	1	1	2	2	1	1	1	1	1	1	1	1	1	1	2	1	1	White	1		1	80	17.7	Abnormal				3	1		1	2	1	0		0	4	1
1	2	3	2	2	1	1	1	1	1	1	2	1	2	1	1	1	2	1	1	1	1	1	1	1	1	1		4		2	30	8.8	Normal				2	1		2	2	1	1		0	4	1
1	1	3	1	2	1	2	2	1	1	1	1	1	1	1	1	1	1	1	1	1	1	2	1	1	1	2		6		2				5	26	0.19	3	1	0	1	2	1	1	1	0	3	1
2	2	6	2	2	1	1	1	1	1	1	1	1	2	1	1	1	1	1	1	2	1	1	2	1	1	1		3		2				9	4212	2.14	2	1	0	1	1	1	1	1	0	4	1
1	2	5	2	2	2	1	2	2	1	2	1	1	1	2	1	1	1	1	2	1	1	1	1	1	1	1		4		2				6	9.1	0.66	3	1	0	1	1	1	1	1	1	4	1
1	1	4	2	2	1	1	2	1	1	1	1	1	2	1	1	1	1	1	1	1	1	1	1	1	1	2		1		2	150	26.5	Abnormal				4	1		1	2	1	0		0	1	1
1	1	5	2	2	2	2	2	2	1	2	2	1	2	1	1	1	1	1	1	1	1	1	1	1	1	2		1		2				16	17675	0.71	3	1	0	2	2	1	0	1	0	3	1
1	1	3	2	2	2	2	2	2	1	1	1	1	2	2	1	1	1	1	1	1	1	1	1	1	1	1		1		2				9	12078	0.75	3	1	0	2	2	1	0	1	1	4	1
2	2	6	2	2	2	2	2	2	2	2	1	1	2	2	1	1	1	1	1	1	1	1	1	2	1	1		1		1				408	35446	11.51	2	1	1	2	2	1	0	1	1	4	1
2	1	6	2	2	1	1	2	1	1	1	1	1	2	1	1	1	1	1	1	1	1	1	1	1	1	1		3		1	10	4.4	Abnormal	3	4220	0.01	1	1	0	2	2	1	1		0	4	1
1	2	6	2	2	2	2	2	2	1	1	1	1	2	1	1	1	1	1	1	1	1	1	1	1	1	5	White irish	6		2				2434	91	37.39	2	1	1	2	2	1	1	1	1	3	1
2	2	1	2	2	1	1	2	2	1	1	1	1	1	1	1	1	1	1	1	1	1	1	1	1	1	1		1		1	30	17.7	Normal				3	1		2	1	1	0		0	2	1
1	2	5	2	2	1	1	1	1	1	1	1	1	2	1	1	1	1	1	1	1	1	1	1	1	1	1		1		1	10	17.7	Normal				3	1		2	2	1	0		0	1	1
2	2	3	2	2	1	1	1	1	1	1	1	1	1	1	1	1	1	1	1	1	1	2	1	1	1	1		1		1				0.04	4091	10	1	1	0	2	2	1	0	1	1	3	1
2	2	6	2	2	2	1	1	2	1	1	1	1	2	1	1	1	1	1	1	1	1	1	2	1	1	2		4		2				8	15653	0.51	2	1	0	2	2	1	1	1	0	4	1
2	1	6	1	2	1	1	1	2	1	1	1	1	1	1	1	1	1	1	1	1	1	1	1	2	2	2		1		2	30	26.5	Normal				3	1		2	2	1	0		0	2	1
1	2	2	2	2	1	2	2	2	1	1	1	1	2	1	1	1	1	1	1	2	1	1	1	1	1	1		1		2	30	17.7	Normal				3	1		2	2	1	0		1	4	1
2	2	6	2	2	2	2	2	2	1	1	2	1	2	1	1	1	1	1	1	1	1	1	1	1	1	1		3		2	150	26.5	Abnormal	0.36	21460	17	1	1	1	2	2	1	1		1	3	1
1	2	5	1	2	1	2	1	1	1	1	1	1	1	1	1	1	1	1	2	1	1	1	1	1	1	1		7		2				3	12598	0.01	3	1	0	1	1	1	1	1	0	3	1
1	1	5	2	2	2	2	2	2	1	1	1	1	2	2	1	1	1	1	1	1	1	1	1	1	1	1		9	Hotel	2	80	26.5	Abnormal				3	1		2	2	1	1		1	1	1
1	2	5	2	2	1	1	2	1	1	2	1	2	2	1	1	1	2	1	1	2	1	1	2	1	1	3		4		2	30	26.5	Normal	3	9496	0.01	3	1	0	2	2	1	1	1	0	4	1
1	1	6	2	2	1	1	1	1	1	1	1	2	2	1	1	1	1	1	1	1	1	1	1	1	1	1		1		1				98	1299	75.44	4	1	1	2	2	1	0	1		4	1
1	2	6	2	2	2	2	2	2	1	1	1	1	2	2	1	1	2	1	2	1	1	1	2	1	1	1		9	Hotel temporarily	2	80	26.5	Abnormal				3	1		2	2	1	1		0	3	1
1	1	5	2	2	1	1	2	2	1	1	1	2	2	1	1	1	1	1	1	1	1	1	1	1	1	1		1		1	10	4.4	Normal				4	1		2	2	1	0		0	4	1
1	2	2	2	2	2	2	2	2	1	1	1	1	2	1	1	1	1	1	1	1	1	1	1	1	1	1		1		2	30	17.7	Normal	4	19573	0.2	2	1	0	2	2	1	0	1	0	4	1
1	2	2	2	2	2	2	2	2	1	2	1	2	2	2	1	1	1	1	1	1	1	1	1	1	1	1		1		1				81	30	2.7	3	1	0	2	2	1	0	1	0	1	1
1	2	5	2	2	1	1	2	1	1	1	1	1	1	1	1	1	1	1	1	1	1	1	1	1	1	1		4		2				32	32968	0.97	3	1	0	1	1	1	1	1	1	4	1
2	1	6	2	2	1	1	2	2	1	1	1	1	2	1	1	1	1	1	1	1	1	1	1	1	1	1		1		1				219	29762	7.36	3	1	1	2	2	1	0	1	0	4	1
1	2	4	1	2	1	1	2	1	1	1	1	1	2	1	1	1	1	1	1	1	1	1	1	1	1	1		1		2				13	14024	0.93	3	1	0	2	2	1	0	1	0	1	1
1	2	6	1	2	1	1	2	1	1	1	1	1	2	1	1	1	1	1	1	2	1	1	1	1	1	1		4		1				0.18	17468	10	2	1	0	2	1	1	1	1	1	4	1
1	2	3	2	2	1	1	2	2	1	1	1	1	2	1	1	1	1	1	1	1	1	1	1	1	1	1		4		2	150	26.5	Abnormal	16	26377	0.61	3	1	0	2	2	1	1	1	0	4	1
1	2	2	2	2	1	1	2	1	1	1	1	1	1	2	1	1	1	1	1	1	1	1	1	1	1	2		1		2				8	21.2	0.38	4	1	0	2	2	1	0	1	0	2	1
1	1	5	1	2	1	1	1	2	1	1	1	1	1	1	1	1	1	1	1	1	1	1	2	1	1	1		1		2				16	8678	1.84	3	1	0	2	2	1	0	1	0	2	1
1	2	5	2	2	2	1	2	2	1	1	1	2	2	1	1	1	1	1	2	1	1	1	1	1	1	4		1		2	30	8.8	Normal	8	8430	0.95	4	1	0	1	2	1	0		0	4	1
1	2	5	2	2	2	2	1	1	1	1	1	1	1	1	1	1	1	1	1	1	1	1	1	1	1	4		6		2				4	30.1	0.13	2	1	0	1	2	1	1	1	1	4	1
1	1	4	2	2	2	1	2	2	1	1	1	1	1	1	1	1	1	1	1	1	1	1	2	2	1	2		2		2				13	25.8	0.5	3	1	0	2	2	1	0	1	1	4	1
1	2	6	2	2	2	1	2	2	1	1	1	1	2	1	1	1	1	1	1	1	1	1	1	1	1	1		6		2				47	10.2	4.61	2	1	1	1	1	1	1	1	0	4	1
1	1	2	1	2	1	1	1	1	1	2	1	1	1	1	1	1	1	1	1	1	1	1	1	1	1	4		1		2				3	6.8	0.44	2	1	0	2	2	1	0	1		1	1
1	2	6	2	2	2	2	2	2	2	2	1	2	2	2	1	1	1	1	1	2	1	1	1	1	1	1		4		2	30	17.7	<3.4 nor				3	1		2	2	1	1		1	4	1
1	1	5	2	2	2	1	1	1	1	2	1	1	2	1	1	1	1	1	1	1	1	1	1	1	1	3		4		2	150	26.5	Abnormal				2	1		2	2	1	1		0	2	1
2	1	3	2	2	1	1	1	1	1	1	1	1	1	1	1	1	1	1	1	1	1	1	1	1	1	1		1		1				4	11640	0.34	2	1	0	1	2	1	0	1	0	1	1
1	2	4	2	2	1	2	2	2	1	1	1	1	1	1	1	1	1	1	1	1	1	1	1	1	1	5	Arabic	1		2				3	7.6	0.39	2	1	0	2	2	1	0	0	0	4	1
1	2	6	2	2	1	2	2	2	1	2	2	1	1	2	1	1	1	1	1	1	1	1	1	1	1	1		7		2				3	8243	0.01	1	1	0	2	2	1	1	1	1	3	1
1	2	1	2	2	2	2	2	2	1	1	1	1	2	1	1	1	1	1	1	1	1	1	1	1	1	1		7		2	10	17.7	Normal				2	1		2	1	1	1		1	1	1
2	1	5	2	2	2	2	2	2	1	1	2	1	1	1	1	1	1	1	1	1	1	1	1	1	1	1		2		2				0.06	7938	8	3	1	0	2	2	1	0	1	0	1	1
1	2	5	1	2	2	2	1	1	2	1	1	1	2	2	1	1	1	1	2	1	2	1	1	1	1	1		4		2	30	4.4	Abnormal	0.13	6721	19	2	1	1	2	2	2	1		0	4	1
1	2	6	2	2	2	2	2	2	1	1	1	1	2	1	1	1	1	1	1	1	1	2	1	1	1	1		4		2	30	0.9	High abn				2	1		2	2	1	1	1	0	4	1
1	1	4	2	1	1	2	1	1	1	1	2	2	1	1	1	1	1	1	1	1	1	1	2	1	1	2		4		2				3	16214	0.01	3	1	0	2	2	1	1	1		1	1
1	2	4	2	2	1	2	2	1	1	2	1	1	2	1	1	1	1	1	1	1	1	1	1	1	1	1		4		2				9	21735	0.41	3	1	0	1	2	1	1	0	0	1	1
1	2	5	2	2	1	1	1	2	1	1	1	1	1	1	1	1	1	1	1	1	1	1	1	1	1	1		7		2	80	26.5	Abnormal				1	1		2	2	1	1	1	0	4	1
1	2	3	2	2	2	2	1	2	1	2	1	1	1	2	1	1	1	1	1	1	1	1	1	1	1	5	White	4		1	150	17.7	Abnormal				3	1		1	1	1	1			1	1
2	1	5	1	2	1	1	1	1	1	1	2	1	1	1	1	1	1	1	1	1	1	1	2	1	1	2		1		1							3	1		2	2	1	0	1	0	2	1
1	2	5	2	2	1	2	2	2	2	1	1	1	2	2	1	1	1	1	1	1	1	1	1	1	1	1		4		2				3	10460	0.01	3	1	0	2	1	2	1	1	0	4	1
1	1	6	1	2	1	1	1	1	1	1	1	2	2	1	1	1	2	1	2	2	2	1	2	1	1	1		1		2	10	4.4	Abnormal	3	3246	0.01	4	1	0	2	1	1	0	1	0	4	1
1	1	5	2	2	1	1	1	1	1	1	1	1	2	1	1	1	1	1	1	1	1	1	1	1	1	1		1		2				3	1498	0.01	2	1	0	2	2	1	0	1	1	4	1
1	1	3	2	2	1	1	1	1	1	2	2	2	2	1	1	2	2	1	2	2	2	1	2	1	1	1		4		2	10	26.5	<3.4 nor				3	1		2	2	1	1		0	4	1
2	2	2	2	2	2	1	2	2	1	1	1	1	2	1	1	1	1	1	1	1	1	1	1	1	1	1		1		2				8	6.9	1.27	2	1	0	2	2	1	0	1	0	4	1
1	2	3	2	2	2	2	2	2	2	1	2	2	2	1	1	1	1	1	2	1	1	2	1	1	1	1		1		1				10	15.9	0.63	2	1	0	2	2	1	0	1	0	4	1
1	2	4	2	2	1	1	1	2	1	1	1	1	1	1	1	1	1	1	1	1	1	1	1	1	1	1		3		2				7	21.5	0.33	1	1	0	1	2	1	1	1	0	3	1
2	1	5	2	2	2	2	2	2	1	1	1	1	1	1	2	1	1	1	1	2	1	1	1	1	1	1		4		2							1	1		2	2	1	1	1	0	4	1
1	2	4	2	2	2	2	2	2	2	1	2	1	1	1	1	1	1	1	1	1	2	1	2	1	1	1		6		2				26	14140	1.84	3	1	0	1	1	2	1	1	1	1	1
1	2	2	2	2	2	2	2	2	1	2	2	1	2	1	1	1	1	1	1	1	1	1	1	1	1	1		1		2				230	17	13.53	3	1	1	1	2	1	0	1	1	2	1
1	1	2	1	2	1	1	2	2	1	1	1	1	1	1	1	1	2	1	1	2	1	1	1	1	1	1		4		2				0.1	10073	10	2	1	0	1	1	1	1	1	1	4	1
1	1	6	2	2	2	2	2	2	2	2	1	2	2	2	1	1	1	1	1	1	1	1	1	1	1	1		4		2	10	17.7	Normal	3	8834	0.01	3	1	0	2	2	2	1	1	1	2	1
2	2	6	2	2	2	2	2	2	2	2	2	1	2	2	1	1	1	1	1	1	1	2	1	1	2	1		6		2				3	3697	0.01	2	1	0	2	2	2	1	1	1	4	2
1	2	6	2	2	1	1	2	2	1	1	2	1	1	2	1	1	1	1	1	1	1	1	1	1	1	4		1		2				35	24865	1.41	3	1	0	2	2	1	0	1	1	2	1
1	2	5	2	2	2	1	2	2	1	1	1	1	1	1	1	1	1	1	1	1	1	1	1	1	1	1		1		2				14	21874	0.64	1	1	0	2	2	1	0	0	0	1	1
1	2	5	2	2	1	1	2	2	2	1	1	1	2	1	1	1	1	1	1	1	1	1	1	1	1	1		9	Mental Health housing	2	80	26.5	Abnormal				2	1		2	2	2	1		0	4	1
1	1	4	2	2	2	1	2	2	1	1	1	1	2	2	1	1	1	1	1	1	1	1	2	1	1	2		9	Sofa surfing	2				16	19904	0.8	4	1	0	1	2	1	1	0	1	1	1
1	2	1	2	2	1	1	2	1	2	1	1	1	1	1	1	1	1	1	1	1	1	1	1	1	1	1		3		2				6	13263	0.45	4	1	0	1	1	2	1	1	0	1	1
2	1	6	2	2	2	1	2	2	1	1	1	1	1	1	1	1	1	1	1	1	1	1	1	1	1	1		1		2				0.28	30942	9	2	1	0	2	1	1	0	0	0	1	1
2	2	5	2	2	1	1	1	1	1	1	1	1	1	1	1	1	1	1	1	1	1	1	1	1	1	1		4		1	80	17.7	Abnormal				3	1		1	2	1	1		0	3	1
2	1	5	2	2	1	1	1	1	1	1	2	2	2	1	2	1	2	1	1	2	1	1	1	1	1	1		1		2				27	3226	8.37	3	1	1	2	2	1	0	1	0	2	1
1	2	5	2	2	2	1	2	1	1	2	1	1	2	1	1	1	1	1	1	2	1	1	2	2	1	1		4		2				4	8432	0.47	3	1	0	1	2	1	1	1	1	2	1
1	1	5	2	2	2	2	2	2	1	1	1	1	2	1	1	1	1	1	1	2	1	1	1	1	1	1		2		2							3	1		2	2	1	0	1	0	3	1
1	2	3	1	2	1	1	1	1	1	1	1	1	2	1	1	1	1	1	1	1	1	1	1	1	1	1		4		2				12	13740	0.87	3	1	0	1	2	1	1	1	0	2	1
2	2	6	2	2	2	2	2	2	1	1	1	1	2	2	1	1	1	1	1	1	1	1	1	1	1	1		4		1	30	8.8	Abnormal				2	1		2	2	1	1		1	4	1
1	2	3	2	2	1	1	1	1	1	1	1	1	1	1	1	1	1	2	1	1	1	1	1	1	1	4		4		1	150	26.5	3.4-33.9	0.87	36181	24	2	1	1	1	2	1	1		1	4	1
1	2	5	2	2	2	1	2	2	1	1	1	1	2	2	2	1	2	1	1	2	1	1	1	1	1	1		1		2				1543	6858	224.99	3	1	1	2	2	1	0	0	0	1	1
1	2	2	2	2	2	2	2	2	2	2	2	2	2	2	2	1	2	2	1	2	2	2	2	2	2	5		4		2	30	26.5	Normal	8	8430	0.95	3	1	0	2	2	2	1	1	1	4	1
1	2	5	2	2	2	2	2	2	2	1	2	1	2	1	1	1	1	2	1	1	2	2	2	2	1	1		6		2	10	8.8	<3.4 nor				3	1		2	2	2	1		1	4	1
1	1	6	2	2	2	2	2	2	2	1	1	1	2	2	1	1	1	1	2	1	1	1	1	1	1	1		1		2				30	20426	1.47	3	1	0	2	2	2	0	0	0	3	1
1	2	2	2	2	2	2	2	2	2	1	1	1	2	1	1	1	1	1	1	1	1	1	1	1	1	5	Other	4		2	10	17.7	<3.4 nor				2	1		2	2	2	1		0	1	1
1	2	6	2	2	1	1	2	1	1	1	1	1	1	1	1	1	1	2	1	1	1	1	1	1	1	1		4		2				173	8282	20.89	3	1	1	1	1	1	1	1	1	3	1
1	2	4	2	2	1	1	2	1	1	1	1	2	1	2	1	1	1	1	1	1	1	1	1	1	1	2		1		2							4	1		1	2	1	0	1	0	4	1
1	1	6	1	2	1	1	2	2	1	1	2	1	1	1	1	1	1	1	1	1	1	1	1	1	1	2		4		1				6	19.6	0.31	4	1	0	2	2	1	1	1	0	4	1
1	2	2	2	2	2	2	2	2	1	1	1	1	2	1	1	1	1	1	1	1	1	2	1	1	1	1		4		2	30	17.7	Normal				2	1		2	2	1	1		0	4	1
1	1	6	2	2	2	2	2	2	1	1	1	2	2	2	1	1	1	1	1	1	1	1	1	1	1	1		1		2				27	14410	1.87	3	1	0	1	2	1	0	1	0	1	2
1	2	5	2	2	2	2	2	2	1	2	1	2	2	2	1	1	2	1	2	1	1	2	2	2	1	1		2		2							2	1		1	2	1	0		1	4	1
1	2	6	2	2	2	2	2	2	2	1	1	1	2	1	1	1	1	1	1	1	1	1	2	1	1	1		4		2				400	13.6	29.41	2	1	1	2	2	2	1	1	1	4	1
1	2	5	1	1	1	2	2	1	1	2	2	1	2	2	1	1	1	1	1	2	1	1	1	1	1	4		4		2				3	3006	0.01	2	1	0	2	2	1	1	1	0	1	1
1	2	6	2	2	2	1	2	2	1	1	2	1	1	1	1	1	1	1	1	1	1	1	2	2	1	4		6		2				6	12158	0.49	3	1	0	1	2	1	1	1	0	4	2
1	2	5	2	2	2	2	2	2	1	1	1	1	2	2	1	1	1	1	1	1	1	1	1	1	1	1		4		2				11	19.7	0.56	3	1	0	1	1	1	1	1	0	4	1
2	2	6	1	2	1	2	2	1	1	1	2	1	2	1	1	1	1	1	2	1	1	1	1	1	1	1		4		2	80	8.8	Abnormal				3	1		1	1	1	1		0	2	1
1	2	2	2	2	1	1	2	2	1	1	1	1	1	1	2	1	1	1	1	1	1	1	1	1	1	2		4		2				103	8613	11.96	3	1	1	2	2	1	1	0	1	1	1
1	1	5	2	2	1	1	1	1	1	1	1	1	2	1	1	1	1	1	2	1	1	1	2	1	1	2		4		1				37	12384	2.99	4	1	1		2	1	1	1	0	1	1
1	1	5	2	2	1	1	2	2	1	1	1	1	1	1	1	1	1	1	1	1	1	1	1	1	1	1		1		2				0.05	4466	11	3	1	0	2	2	1	0	0	0	2	1
2	2	5	1	1	1	2	1	1	1	1	1	1	1	1	1	1	1	1	1	1	1	1	1	1	1	2		3		2	30	4.4	Abnormal	4	4111	0.97	1	1	0	1	1	1	1	1	1	4	1
1	2	5	2	2	2	1	2	2	2	2	1	1	1	1	1	1	1	1	1	1	1	1	1	1	1	1		4		2	30	17.7	Normal				2	1		2	2	2	1		0	3	1
1	1	4	1	2	1	1	1	1	1	1	1	1	2	1	1	1	1	1	1	2	1	1	2	2	2	1		1		2				3	13141	0.01	3	1	0	1	2	1	0	1	0	1	1
1	1	5	2	2	1	1	2	2	1	1	1	1	2	2	1	1	1	1	1	1	1	1	1	1	1	2		4		2				13	29547	0.44	3	1	0	2	2	1	1	1	0	4	1
1	2	4	2	2	1	2	2	2	2	2	1	1	2	1	1	1	1	1	2	1	1	1	2	1	1	1		1		2	30	26.5	Normal				4	1		2	2	2	0		1	4	1
2	2	1	2	2	2	1	2	2	1	1	1	1	1	1	1	1	1	1	1	1	1	1	1	1	1	4		2		1				3	1338	0.01	3	1	0	1	1	1	0	1	0	1	1
2	2	5	2	2	2	2	2	1	1	2	1	1	2	2	1	2	2	1	1	1	1	1	1	1	1	1		4		2				3	10321	0.01	3	1	0	1	2	1	1	1	0	4	1
1	2	1	2	2	2	2	2	2	1	2	1	1	1	2	1	1	1	1	1	1	1	1	1	2	1	1		3		2	80	26.5	Abnormal	5	19528	0.26	2	1	0	1	2	1	1	1	0	4	2
2	1	5	2	2	2	2	1	2	2	1	2	1	2	1	1	1	2	1	1	1	1	1	2	1	1	1		1		1							4	1		2	2	2	0	0	0	4	1
1	1	6	2	2	2	1	2	2	2	2	1	1	2	1	1	1	1	1	1	2	1	1	2	1	1	1		4		2				0.08	4222	15	2	1	1	2	2	2	1	1	0	3	1
1	1	5	2	2	2	1	2	2	1	2	2	1	1	1	1	1	1	1	1	1	1	1	1	1	1	1		1		1				47	35206	1.34	3	1	0	1	1	1	0	1		1	1
2	2	1	2	2	1	1	1	2	1	1	1	1	2	1	1	1	1	1	1	1	1	1	1	1	1	1		1		2				3	4.1	0.73	2	1	0	1	1	1	0	0	1	1	1
1	2	4	2	2	2	2	2	2	1	1	1	1	1	2	1	1	1	1	1	1	1	1	2	2	1	1		3		1				18	24.4	0.74	3	1	0	1	2	1	1	1	1	2	2
1	1	6	2	2	2	2	2	2	1	1	1	1	2	1	1	1	2	1	1	2	1	1	2	1	1	2		4		2	30	4.4	Abnormal	3	3964	0.01	3	1	0	2	2	1	1	1		4	1
1	2	1	1	2	1	1	1	1	1	2	1	1	2	1	1	1	1	1	1	1	1	2	1	1	1	1		4		2				11	24820	0.44	3	1	0	1	1	1	1	1	1	4	1
1	1	5	2	2	2	2	2	2	1	1	1	2	1	1	1	2	1	1	1	1	1	1	1	1	1	1		3		2				19	12134	1.57	4	1	0	2	2	1	1	1	1	4	1
1	2	5	2	2	2	2	2	2	2	2	2	1	1	1	1	1	1	1	1	1	1	2	1	1	1	1		4		2				4	11.9	0.34	3	1	0	2	2	2	1	1	1	4	1
2	2	5	2	2	1	2	2	1	1	1	1	1	2	2	1	1	1	1	1	1	1	1	1	1	1	5	Scottish	4		2	10	4.4	Normal				1	1		2	2	1	1		0	4	1
2	2	5	2	2	2	1	2	2	1	2	2	2	1	1	1	1	1	1	1	1	1	1	1	1	1	4		4		2				21	15456	1.36	3	1	0	1	2	1	1	1	0	3	1
2	2	6	2	2	2	2	2	2	2	2	1	1	1	2	1	1	1	1	1	1	1	1	1	1	1	1		6		2				98	14384	6.81	1	1	1	1	2	2	1	1	0	3	1
2	1	4	1	2	1	1	1	2	1	1	2	1	2	1	1	1	1	1	1	1	1	1	1	1	1	1		9	All different places	2				13	11809	1.1	3	1	0	1	2	1	1	1	0	3	1
2	1	5	2	2	1	1	1	1	1	1	1	1	1	1	1	1	1	1	2	1	1	1	1	1	1	1		1		1				47	15078	0.88	3	1	0	2	2	1	0	1		4	1
1	1	5	2	2	1	1	2	2	1	1	1	1	2	1	1	1	1	1	1	1	1	1	1	1	1	1		1		1				9	15073	0.6	4	1	0	2	2	1	0	1	0	4	1
1	2	3	2	2	1	2	2	2	1	2	1	2	1	2	1	1	1	1	1	1	1	1	1	1	1	1		6		2	30	26.5	Normal	3	9821	0.01	1	1	0	2	2	1	1	1	0	4	1
2	2	6	2	2	1	1	1	2	1	1	1	1	1	1	1	1	2	1	2	1	1	1	1	2	1	1		1		1				7	12440	0.56	4	1	0	1	1	1	0	1	0	2	1
1	1	6	2	2	2	2	2	2	2	2	1	2	2	2	1	1	1	1	1	1	1	1	1	1	1	1		4		2	10	17.7	Normal	3	10338	0.01	3	1	0	2	2	2	1	1	1	3	1
1	2	6	2	2	2	2	2	2	2	1	1	1	1	2	1	1	2	1	2	1	1	2	1	1	1	1		1		2				71	42.3	1.68	2	1	0	2	2	2	0	1	1	2	2
2	1	4	2	2	1	1	2	2	1	1	1	1	1	1	1	1	1	1	2	1	1	1	1	1	1	5		1		1				10	9441	1.06	4	1	0	2	2	1	0	1	1	2	1
1	2	3	2	2	2	2	2	2	2	2	1	1	2	1	1	1	1	1	1	2	1	1	1	1	1	1		6		2				7	14.8	0.47	3	1	0	2	2	2	1	1	0	1	1
2	2	2	2	2	1	1	1	1	1	1	2	1	1	1	2	1	1	1	1	2	1	1	1	1	1	1		4		2				30	15458	1.94	2	1	0	2	1	1	1	1	0	4	1
2	2	2	2	2	2	2	2	2	1	2	1	1	2	1	1	1	1	1	2	1	1	1	1	1	1	1		4		2				29	5053	5.74	3	1	1	1	2	1	1	1	1	4	2
1	2	5	2	2	2	2	2	2	1	1	1	1	1	2	1	1	1	1	1	1	1	1	1	1	1	1		4		2				3	3809	0.01	3	1	0	2	1	1	1	1	0	1	1
1	1	6	2	2	1	1	1	1	1	1	1	1	2	1	1	1	1	1	1	1	1	1	2	1	1	1		1		2				3	11	0.27	3	1	0	1	2	1	0	0	0	1	1
1	2	2	1	1	1	1	2	1	1	1	1	1	2	2	1	1	1	2	1	1	1	1	1	1	1	1		1		1				55	15317	3.59	3	1	1		1	1	0	1	0	4	1
1	2	6	2	2	2	2	2	2	1	1	1	1	2	1	2	1	1	2	1	1	2	1	1	1	1	1		4		2				47	19176	2.45	4	1	0	1	1	1	1	0	0	4	1
1	1	4	2	2	1	1	1	1	1	1	1	1	2	1	1	1	1	1	1	2	1	1	2	1	1	5	Frenchman	1		1				3	7.7	0.39	3	1	0	2	2	1	0	0	1	4	1
1	2	1	2	2	1	1	2	2	1	1	2	2	2	1	1	1	1	1	1	2	1	1	1	1	1	1		1		1				3	3264	0.01	4	1	0	2	2	1	0	1	1	4	1
1	1	5	1	2	1	1	2	1	1	1	2	2	2	1	2	1	1	1	1	1	1	1	2	2	1	2		1		2				3	12.2	0.25	4	1	0	2	2	1	0	0	1	1	1
1	1	5	2	2	2	1	2	2	2	2	1	2	2	1	2	1	1	1	2	1	1	2	1	1	1	1		1		2				3	11094	0.01	3	1	0	2	2	2	0	1	0	2	1
1	2	6	2	2	2	2	2	2	2	1	1	1	1	1	1	1	1	1	2	1	1	1	1	1	1	1		6		2	30	17.7	Normal				3	1		1	1	2	1		1	3	1
2	2	5	2	2	2	2	2	2	1	2	1	1	2	2	1	1	1	2	1	1	1	1	1	1	1	1		6		2	80	8.8	Abnormal	31	19207	1.61	2	1	0	2	2	1	1		1	3	1
1	2	6	2	2	2	2	2	2	1	2	1	1	2	2	2	1	1	1	2	1	1	1	2	1	1	1		1		1				89	4.5	19.78	3	1	1	1	2	1	0	1	0	4	1
1	2	2	2	2	2	2	2	2	1	1	1	1	2	1	1	1	1	1	1	1	1	1	2	1	1	1		6		2	10	8.8	<3.4 nor				2	1		2	2	1	1		0	4	1
2	2	2	2	2	1	1	1	2	1	1	1	1	2	1	1	1	1	1	1	1	1	1	1	1	1	5	Italian and turkish	1		1	30	4.4	Abnormal				3	1		1	2	1	0		0	4	1
1	2	5	2	2	1	2	1	1	1	2	1	1	2	2	1	1	1	1	1	1	1	1	1	1	1	1		4		2				13	17299	0.75	1	1	0	2	2	1	1	1	0	1	1
1	2	5	1	2	1	1	1	1	1	1	1	1	1	1	1	1	1	1	1	1	2	1	1	1	1	2		2		2	30	26.5	Normal				3	1		2	2	1	0		0	1	1
2	2	4	2	2	2	2	2	2	1	1	1	1	1	2	1	1	1	1	1	1	1	1	1	1	1	1		6		2				5	16.7	0.3	2	1	0	1	2	1	1	1	1	2	2
1	2	5	2	2	2	2	2	2	2	2	1	1	2	2	1	1	1	1	1	1	1	1	2	1	1	1		6		2				0.13	12571	10	3	1	0	2	1	2	1	1	1	4	2
1	2	6	2	2	2	1	2	2	2	1	1	1	2	1	1	1	1	1	1	1	1	1	1	1	1	2		7		2				28	18090	1.55	4	1	0	2	1	2	1	1	0	4	1
1	2	6	2	2	2	2	2	2	1	1	2	1	2	1	1	1	1	1	1	2	1	1	2	1	1	1		3		2				12	6477	1.85	2	1	0	2	2	1	1	1	0	4	1
1	2	5	2	2	1	2	2	2	1	1	1	1	1	2	1	1	1	2	2	1	1	1	2	1	1	1		1		1				109	8874	8.29	4	1	1	1	1	1	0	1	0	1	1
1	2	1	2	2	2	2	2	2	1	1	1	1	1	2	1	1	1	1	1	1	1	2	1	1	1	3		4		2	30	4.4	Abormal				3	1		2	2	1	1		0	4	2
1	1	5	2	2	2	2	2	1	1	2	1	1	1	1	1	1	1	1	1	2	1	1	2	1	1	1		4		2				20	26708	0.75	3	1	0	1	1	1	1	1	0	4	1
1	2	5	1	2	1	1	2	2	1	1	1	1	1	1	1	1	1	1	1	1	1	1	2	1	1	1		4		2				3	15393	0.01	3	1	0	1	1	1	1	1	1	4	1
2	2	2	2	2	2	1	2	1	1	1	1	1	2	1	1	1	1	1	1	1	1	1	1	1	1	1		1		2				3	7572	0.01	4	1	0	1	1	1	0	1	0	4	1
1	1	5	2	2	1	1	1	1	1	1	2	1	2	1	1	1	1	1	1	1	1	1	1	1	1	2		1		2				10	26	0.38	2	1	0	1	2	1	0	1	0	4	1
2	1	6	2	2	1	2	2	2	2	1	1	1	1	1	1	1	1	1	1	1	1	1	1	1	1	1		4		2				3	11.8	0.25	1	1	0	2	2	2	1	1	0	3	1
1	1	5	2	2	1	2	2	2	2	1	2	1	2	2	2	2	1	1	1	1	1	1	2	1	1	2		1		1				320	33071	9.98	3	1	1	2	2	2	0	1	1	4	2
1	2	5	2	2	2	2	2	2	1	1	1	1	2	2	1	1	1	1	1	1	1	1	1	1	1	1		1		2				6	2.4	0.29	3	1	0	2	2	1	0	1	1	2	2
2	2	5	2	2	2	1	2	2	1	2	2	1	2	1	1	1	2	1	1	1	1	2	2	2	1	4		4		2				9	16796	0.54	3	1	0	2	1	1	1	1	0	3	2
2	2	6	2	2	1	2	2	1	1	1	1	1	2	1	1	1	1	1	1	1	1	1	2	1	1	1		1		2							3	1		2	2	1	0	1	0	4	2
1	1	6	2	2	1	2	2	2	2	1	2	1	2	2	1	1	1	1	1	1	1	1	1	1	1	1		4		2				151	27590	5.47	3	1	1	2	2	2	1	1	1	4	2
1	2	6	2	2	2	2	2	2	2	2	1	1	1	1	1	1	1	1	2	1	1	1	1	1	1	1		1		1				3	6240	0.01	3	1	0	2	2	2	0	1	1	4	2
1	2	6	2	2	1	2	2	2	1	2	1	1	1	2	1	1	1	1	2	1	1	1	1	1	1	1		3		1							3	1		2	2	1	1	1	1	3	2
1	1	6	2	2	2	2	2	2	2	1	1	2	2	2	1	1	1	1	1	2	1	1	1	1	1	4		1		1				6	9503	0.71	4	1	0	2	1	2	0	1	0	4	2
1	1	5	2	2	1	2	1	1	1	1	1	1	2	1	1	1	1	1	1	1	1	1	1	1	1	1		1		2				4	11255	0.36	1	1	0	1	2	1	0	1	0	4	2
1	1	6	2	2	1	1	2	2	1	2	2	1	2	1	1	1	2	1	1	2	1	1	2	1	1	1		1		2				109	15359	7.1	3	1	1	2	1	1	0	1	0	4	2
1	2	1	2	2	2	2	2	2	1	1	1	1	2	2	1	1	1	1	2	1	1	1	1	1	1	1		1		1				38	13939	2.73	4	1	0	2	2	1	0	1	1	1	2
1	2	6	2	2	1	2	2	2	1	2	1	1	2	2	1	1	1	1	1	1	1	1	1	1	1	1		4		2				48	14981	3.2	2	1	1	1	2	1	1	1	0	4	2
1	2	3	2	2	1	1	2	1	1	1	1	1	2	1	1	1	1	2	1	1	1	1	1	1	1	1		4		2							2	1		2	2	1	1	1	0	4	2
1	2	5	2	2	1	1	2	2	2	1	1	1	2	1	1	1	1	1	1	1	1	1	2	1	1	1		1		2				3	4769	0.01	4	1	0	1	1	2	0	1	0	1	2
2	1	3	1	2	1	1	1	1	1	1	1	1	1	1	1	1	1	1	2	2	2	2	2	1	1	1		4		2							2	1		1	2	1	1	1	1	3	2
2	2	1	2	2	1	1	1	1	2	1	1	1	2	1	1	1	1	1	1	1	1	1	1	1	1	1		1		1				4	16140	3.12	3	1	1	2	2	2	0	1	1	4	2
1	1	6	2	2	2	2	2	2	2	2	1	1	2	2	1	2	1	1	2	2	1	1	1	1	1	1		9	Council	2	10	17.7	Normal				3	1		2	2	2	1		0	4	2
2	2	1	2	2	2	2	2	2	2	2	1	1	2	2	1	1	1	1	1	1	1	1	1	1	1	1		1		2				23	26212	0.88	1	1	0	1	2	2	0	0	0	2	2
2	2	4	2	2	2	2	2	2	1	1	2	1	2	2	1	1	1	1	1	1	1	1	1	1	1	1		4		2				24	34363	0.7	1	1	0	1	1	1	1	1	0	4	2
2	2	5	2	2	1	2	2	1	1	1	1	1	1	2	1	1	1	1	1	1	1	1	1	1	1	1		1		2				8	1517	0.5	2	1	0	1	2	1	0	1	1	1	2
2	1	6	2	2	1	2	1	1	1	2	1	1	2	2	1	1	1	1	1	1	1	1	2	1	1	1		1		2							3	1		2	2	1	0	1	0	4	2
1	2	2	2	2	2	2	2	2	1	2	1	1	1	1	1	1	1	1	1	1	1	1	1	1	1	4		4		2				3	15008	0.01	2	1	0	2	2	1	1	1	0	1	2
1	2	5	2	2	1	2	2	2	1	2	1	1	1	2	1	1	1	1	2	1	1	1	1	1	1	1		1		2	150	26.5	Abnormal				1	1		2	2	1	0		1	2	2
1	2	2	2	2	1	1	1	2	1	1	1	1	2	1	1	1	1	1	2	2	1	1	1	1	1	1		1		2							2	1		2	1	1	0	1	0	4	2
1	2	1	2	2	2	2	2	2	2	1	2	1	2	2	1	1	2	1	2	1	2	1	1	1	1	1		4		2				89	5632	15.8	4	1	1	1	2	2	1	1	0	4	2
1	2	1	2	2	1	2	2	2	1	1	1	1	2	2	2	1	1	1	1	1	1	1	1	1	1	1		3		1				3	1199	0.01	2	1	0	2	2	1	1	1	1	1	2
1	1	4	2	2	2	1	1	1	1	2	2	1	2	1	1	1	1	1	1	1	1	1	1	1	1	2		1		2				6	20231	0.3	2	1	0	2	2	1	0	0	0	4	2
1	1	6	2	2	2	1	2	2	1	1	1	1	2	2	1	1	1	1	1	1	1	1	1	1	1	1		1		1				5	12308	0.41	3	1	0	2	2	1	0	1	0	4	2
1	2	2	2	2	2	2	2	2	1	2	1	1	2	2	2	1	1	1	1	1	1	1	1	1	1	1		6		2				5	8664	0.58	2	1	0	1	1	1	1	1	1	1	2
1	1	6	2	2	1	1	2	1	1	1	1	1	1	1	1	1	2	1	1	1	1	1	1	1	1	1		1		2	10	8.8	Normal				3	1			1	1	0			3	2
1	2	6	2	2	2	2	2	2	1	1	1	1	2	1	1	1	1	1	1	1	1	1	1	1	1	1		4		2	30	17.7	Normal				2	1		2	2	1	1		0	4	2
1	2	5	2	2	2	2	2	2	1	2	1	2	2	2	1	1	2	1	1	1	1	1	2	1	1	1		6		2	30	8.8	Abnormal	17	7730	2.2	2	1	0	2	1	1	1	1	0	4	2
1	2	1	2	2	2	1	2	2	1	2	1	1	1	1	1	1	1	1	1	1	1	1	1	1	1	1		6		2				3	1134	0.01	2	1	0	2	2	1	1	1	0	2	2
2	1	5	1	2	1	1	1	1	2	1	1	1	1	1	1	2	2	1	1	1	2	1	2	1	1	2		4		2				0.04	5710	7	3	1	0	2	2	2	1	1	0	1	2
1	1	5	2	2	2	2	2	2	2	1	1	1	2	1	1	1	1	1	1	1	1	1	1	1	1	1		2		2	30	26.5	Normal	3	8551	0.01	3	1	0	1	2	2	0	1	0	4	2
1	1	6	1	2	1	2	1	1	1	2	1	1	2	2	1	1	1	1	1	1	2	1	1	1	1	1		6		2	80	26.5	Abnormal	20	17868	1.12	3	1	0	1	1	1	1		1	4	2
1	2	1	2	2	2	2	2	2	2	2	1	2	1	1	1	1	1	1	1	1	1	1	2	1	1	1		1		2				0.19	8995	21	4	1	1	1	2	2	0	1	1	3	2
2	1	5	2	2	2	2	1	2	1	2	1	1	2	2	1	1	1	1	1	1	1	1	1	1	1	2		1		2				6	8.4	0.71	2	1	0	1	2	1	0	1	0	1	2
2	2	6	2	2	2	2	2	2	1	1	2	2	2	2	1	1	1	1	1	1	1	1	1	1	1	1		1		2				6	7896	0.76	3	1	0	2	2	1	0	1	1	1	2
1	1	6	1	2	1	1	2	2	2	1	2	1	2	1	1	1	1	1	1	1	1	1	2	2	1	1		4		2							3	1		2	2	2	1	1		1	2
1	1	5	2	2	2	2	2	2	1	1	1	1	2	1	1	1	1	1	1	1	1	1	1	1	1	1		1		1				11	15.5	0.71	4	1	0	2	2	1	0	1	0	4	2
2	1	5	2	2	1	2	2	2	1	1	1	2	2	1	1	1	1	2	1	1	1	1	2	1	1	5	White american	2		2							4	1		1	1	1	0	1	1	1	2
2	1	6	2	2	2	2	2	2	2	2	2	1	2	2	2	2	1	1	2	1	1	2	1	1	1	1		1		2	10	8.8	Normal				4	1		1	2	2	0		0	1	2
1	2	4	2	2	2	2	2	2	2	1	1	1	2	2	1	1	2	1	1	2	1	1	1	1	1	1		4		2	150	8.8	High abn	2678	6338	422.53	3	1	1	1	1	2	1		1	4	2
2	1	5	2	2	1	1	1	1	1	2	2	1	2	1	1	1	1	1	2	1	1	1	2	1	1	1		1		2				0.04	2020		3	1	0	2	2	1	0	0		4	2
1	2	5	2	2	2	2	2	2	2	1	1	1	2	1	1	1	1	1	1	1	1	1	1	1	1	5	White othet	4		2	10	0.9	Abnormal	3	1254	0.01	2	1	0	2	2	2	1	1	0	4	2
2	1	5	2	2	2	1	1	2	1	1	2	1	2	1	1	1	1	1	1	1	1	1	1	1	1	2		2		2	80	17.7	Abormal	13	25865	0.66	3	1	0	1	2	1	0	1	0	4	2
2	2	4	2	2	2	1	2	2	1	1	1	1	2	1	1	1	1	1	1	1	1	1	1	1	1	1		7		2							3	1		2	2	1	1	1	1	4	2
1	2	1	2	2	2	2	2	2	1	2	1	1	1	2	1	1	1	1	1	1	1	1	1	1	1	1		4		2							3	1		1	1	1	1	1	1	4	2
1	2	6	2	2	1	1	2	2	1	1	1	2	2	1	1	1	1	1	1	1	1	2	1	1	1	1		1		2				8	20793	0.38	3	1	0	2	2	1	0	1	1	4	2
2	2	5	2	2	2	2	2	1	1	2	1	1	2	2	1	1	1	1	1	1	1	1	1	1	1	1		2		2	80	17.7	Abnormal				2	1		1	2	1	0		1	1	2
1	2	1	2	2	1	1	2	2	1	1	1	1	1	1	1	1	1	1	1	1	1	1	1	1	1	1		6		2				0.04	5365	7	3	1	0	1	2	1	1	1	1	4	2
2	1	5	2	2	1	1	2	2	1	1	2	2	2	1	1	1	1	1	1	1	1	1	2	1	1	1		1		2				13	12308	1.06	3	1	0	2	2	1	0	0	0	2	2
1	2	6	2	2	1	1	1	2	1	1	1	1	2	1	1	1	1	1	1	1	1	1	1	1	1	3		6		2	150	17.7	Abnormal				2	1		2	2	1	1		0	4	2
2	2	5	2	2	2	2	2	2	1	1	1	1	2	2	1	1	1	1	1	2	1	1	1	1	1	1		1		2				3	3941	0.01	2	1	0	2	2	1	0	1	1	1	2
1	2	5	2	2	2	2	2	2	1	1	1	1	1	1	1	1	1	1	1	1	1	1	1	1	1	1		4		2				44	20354	2.16	2	1	0	1	2	1	1	1	1	4	2
2	2	1	2	2	1	1	2	2	2	1	1	2	2	1	1	2	1	1	1	1	1	1	1	1	1	1		1		1				45	10207	4.41	4	1	1	1	1	2	0	1	0	4	2
1	2	5	1	2	1	2	2	1	1	2	1	1	2	1	1	1	1	1	1	2	2	1	1	1	1	1		6		2							1	1		1	2	1	1	0		3	2
2	1	1	1	2	1	1	1	1	1	1	1	1	1	1	1	1	2	2	2	1	1	1	1	1	1	1		4		2	150	17.7	Abnormal				1	1		1	1	1	1		0	4	2
2	1	5	2	2	2	1	2	2	1	1	1	1	2	1	1	1	1	1	2	2	1	1	1	1	1	1		1		1				3	3295	0.01	3	1	0	2	2	1	0	1	0	4	2
1	1	6	2	2	2	2	2	2	2	2	2	2	2	2	1	1	1	1	2	2	1	2	1	2	1	1		9	Hospitalized	2	80	26.5	Abnormal	25	17290	1.45	3	1	0	2	2	2	1	1	1	4	2
1	2	6	2	2	1	2	2	2	1	1	1	1	1	1	1	1	2	1	1	1	1	1	1	1	1	1		4		2				68	8185	8.31	4	1	1	1	2	1	1	1	1	4	2
1	1	6	2	2	1	1	2	1	1	1	1	2	2	1	1	1	1	1	2	2	1	1	1	1	1	4		1		1				3	6775	0.01	4	1	0	2	2	1	0	1	0	2	2
1	2	2	2	2	2	2	2	2	2	2	1	2	2	2	1	1	1	1	1	1	1	1	1	1	1	1		4		2							2	1		2	2	2	1	1	1	4	2
1	2	6	2	2	2	1	2	2	2	2	1	1	2	1	1	1	1	1	1	1	1	1	1	1	1	1		4		2	30	26.5	Normal				3	1		2	2	2	1		0	4	2
1	2	3	2	2	1	2	2	2	1	1	1	1	2	2	1	1	1	2	2	1	1	1	1	1	1	1		1		2				611	10350	59.03	4	1	1	1	1	1	0	1	0	4	2
2	1	6	2	2	2	2	2	2	1	2	1	1	2	1	1	1	1	2	1	1	1	1	2	1	1	1		1		2	80	26.5	Abnormal	32	14810	2.16	3	1	0	2	2	1	0	1	0	4	2
1	2	5	2	2	1	1	2	1	1	1	1	1	2	1	1	1	1	1	1	1	1	1	1	1	1	1		2		2							2	1		1	2	1	0	1	1	3	2
1	2	5	2	2	2	2	2	2	1	1	1	1	1	1	1	1	1	1	1	1	1	1	1	1	1	1		2		2				0.06	7454	8	3	1	0	2	2	1	0	0	0	1	2
2	1	5	1	2	1	1	1	2	1	1	1	1	2	1	1	1	1	1	2	1	1	1	1	1	1	1		1		1	80	17	Abnormal				3	1		2	2	1	0	1	0	3	2
2	2	6	2	2	2	2	2	2	1	1	2	1	2	1	1	1	1	1	1	1	1	1	1	1	1	1		1		1				4	11014	0.36	2	1	0	2	2	1	0	1	1	2	2
1	2	5	2	2	2	2	2	2	1	1	1	2	1	2	1	1	1	1	1	1	1	1	1	1	1	1		1		1							3	1		1	1	1	0	1	0	4	2
2	2	5	2	2	2	1	2	2	2	1	1	1	2	1	1	1	1	1	1	1	1	1	1	1	1	1		1		2				3	4497	0.01	2	1	0	2	2	2	0	1	0	4	2
2	2	6	2	2	2	2	2	2	1	1	1	1	2	2	1	1	1	1	1	1	1	1	1	1	1	1		4		2	80	8.8	Abnormal				3	1		2	2	1	1		1	4	2
1	2	5	2	2	2	2	2	2	1	1	2	2	2	2	1	1	1	1	1	1	1	1	1	1	1	1		6		2				21	19391	1.08	2	1	0	1	2	1	1	1	0	4	2
2	2	3	2	2	2	1	2	2	1	1	2	1	2	1	1	1	1	1	1	2	1	1	1	1	1	1		1		2							4	1		1	1	1	0	1	1	1	2
1	1	6	2	2	1	1	1	2	1	1	1	1	2	1	2	1	1	1	1	1	1	1	1	1	1	1		1		2				17	17250	0.99	3	1	0	2	2	1	0	1	0	2	2
1	1	6	2	2	2	2	2	2	2	2	1	1	2	2	1	1	1	1	2	1	1	1	1	2	1	1		7		2	150	17.7	Abnormal				2	1		1	1	2	1	1	1	2	2
2	2	3	2	2	2	1	2	2	1	2	1	1	1	1	1	1	1	1	2	1	1	2	1	2	1	1		1		1				11	12182	0.9	2	1	0	2	2	1	0	0	0	2	2
1	2	1	2	2	1	1	2	2	1	1	1	1	2	2	1	1	1	1	1	2	1	1	2	1	1	1		1		1				3	1963	0.01	4	1	0	2	2	1	0	1	1	4	2
1	2	3	2	2	2	1	2	2	2	1	1	1	1	1	1	2	1	1	1	1	1	1	2	1	1	1		2		2				31	13802	2.25	2	1	0	2	1	2	0	1	0	4	2
1	2	2	2	2	2	1	2	2	1	1	1	1	1	1	1	1	1	1	1	1	1	1	1	1	1	1		1		2				4	8908	0.45	3	1	0	2	2	1	0	1	0	4	2
1	2	3	2	2	2	2	2	1	1	1	2	2	2	1	1	1	1	1	1	1	1	1	1	1	1	1		6		2	10	17.7	<3.4				3	1		1	2	1	1		0	1	2
2	2	6	2	2	2	1	2	2	1	1	1	1	1	1	1	1	1	1	1	1	1	1	1	1	1	1		1		1	10	17.7	Normal				3	1		1	1	1	0			1	2
1	1	6	2	2	1	2	2	2	1	1	1	1	2	1	1	1	1	1	2	1	1	1	1	1	1	1		4		1				120	47809	2.51	3	1	0	1	2	1	1	1	0	4	2
1	1	4	2	2	1	1	2	1	1	1	1	2	2	1	1	1	1	1	1	1	1	1	1	1	1	1		2		2				6	18.3	0.33	3	1	0	2	2	1	0	1	0	1	2
1	2	2	2	2	1	1	2	2	1	1	2	1	1	1	1	1	1	1	1	1	1	1	1	1	1	2		1		2	0	0	0.0	3	1906	0.01	3	1	0	2	2	1	0	1	0	4	2
1	2	3	2	2	1	2	2	1	1	2	1	1	1	2	1	1	1	1	1	1	1	1	1	1	1	5	White European	1		2				0.46	21529	21	3	1	1	1	2	1	0	1	1	4	2
2	1	6	2	2	2	1	2	2	2	1	1	1	1	1	1	1	1	1	1	1	1	1	2	1	1	1		6		2				25	9099	2.75	3	1	0	2	2	2	1	1	0	4	2
1	1	5	2	2	2	1	2	2	1	1	1	1	2	1	1	1	1	1	1	2	1	1	1	1	1	1		1		2				3	5235	0.01	2	1	0	2	2	1	0	1	1	1	2
1	2	5	2	2	2	1	2	2	1	1	1	1	1	1	1	1	1	1	1	1	1	1	1	1	1	1		1		1				0.07	10450	7	3	0	0	2	2	1	0	1		3
1	1	2	1	2	1	1	1	1	1	1	1	1	1	1	1	1	1	1	1	1	1	1	1	1	1	1		4		2	30	26.5	Normal	4	13600	0.29	1	0	0	1	1	1	1	1	1	1
1	2	2	1	2	1	1	1	1	1	1	2	1	1	1	1	1	2	1	2	1	1	2	1	1	1	1		4		1	10	4.4	Abnormal	3	2778	0.01	3	0	0	2	2	1	1	1	1	4
1	2	2	2	2	1	1	2	2	1	1	1	1	1	1	1	1	1	1	1	1	1	1	1	1	1	1		4		2	10	8.8	<3.4 nor				1	1		2	2	1	1		0	2	1
1	1	5	2	2	1	1	2	1	1	1	1	1	1	1	1	1	1	2	1	1	1	1	1	1	1	1		1		1	30	17.7	Normal				2	0			1	1	0			1
2	1	6	2	2	2	1	2	2	1	1	1	1	2	1	1	1	1	2	2	2	2	1	1	1	1	1		4		2							2	0		2	2	1	1	1	0	4
1	2	1	2	2	2	2	2	1	1	1	1	1	2	1	1	1	1	1	1	1	1	1	1	1	1	1		4		2	10	8.8	Normal				3	0		1	1	1	1		0	1
1	1	6	2	2	2	1	2	1	1	2	2	1	2	2	1	1	2	1	1	1	1	1	2	1	1	1		7		2				3	3087	0.97	3	1	0	2	2	1	1	1	0	4	2
2	1	5	2	2	1	2	2	2	1	1	1	1	2	2	1	1	1	1	1	1	1	1	1	1	1	1		2		1				12	22390	0.54	1	1	0	1	2	1	0	1	0	1	1
1	2	4	2	2	1	2	1	1	1	2	2	1	2	2	1	1	2	1	2	1	1	1	1	1	1	1		4		2				528	15500	34.06	3	1	1	2	2	1	1	1	0	4	1
2	1	1	1	2	1	1	1	1	1	1	1	1	1	1	1	1	1	1	2	1	1	1	1	1	1	1		1		1				4	9842	0.41	4	0	0	1	1	1	0	1		4
1	2	2	2	2	1	1	2	1	1	1	1	1	2	1	1	1	1	1	1	1	1	1	1	1	1	5		4		1				3	4688	0.01	2	0	0	1	1	1	1	1	1	2
1	1	5	2	2	1	2	2	1	1	2	2	1	2	2	1	1	2	1	2	1	1	2	2	2	1	1		1		2				232	5.6	41.43	4	1	1	2	1	1	0	1	0	4	1
1	2	1	2	2	1	1	2	2	1	1	1	1	1	1	1	1	1	1	1	1	1	1	1	1	1	5	Slovakia	9	Council flat	2	30	17.7	Normal				2	0		1	2	1	1		0	4
1	1	6	2	2	1	1	2	2	1	1	1	1	2	1	1	1	1	1	1	2	1	1	1	1	1	1		1		1				6	13169	0.46	3	1	0	2	2	1	0	1	0	1	1
1	1	2	1	1	1	2	1	1	1	1	1	1	2	1	1	1	1	1	1	1	1	1	1	1	1	1		6		2				4	9682	0.41	2	0	0	1	1	1	1	1	0	4
2	1	5	1	2	1	1	1	1	1	1	1	2	1	2	1	1	1	1	1	1	1	1	1	1	1	1		3		1	30	4.4	Abnormal				1	0		1	1	1	1		0	1
2	1	3	1	2	1	1	1	1	1	1	1	1	2	1	1	1	1	1	1	1	1	1	1	1	1	1		3		2				23	3747	6.14	1	0	1	2	2	1	1	1	1	3
1	1	1	2	1	1	1	1	1	1	1	1	1	1	2	1	1	1	1	2	1	1	1	2	1	1	1		4		2				18	5804	3.09	3	1	1	1	1	1	1	1		2
1	2	3	1	2	1	1	1	1	1	1	1	1	1	1	1	1	1	1	1	1	1	1	1	1	1	1		6		2			to do				1	0		2	1	1	1	1	0	4
1	2	5	2	2	1	2	1	1	1	1	1	1	2	1	1	1	1	1	1	1	1	1	2	1	1	1		2		2							1	1		2	1	1	0	1	1	1
1	2	1	2	2	2	2	2	2	1	1	2	1	2	1	1	1	1	1	1	2	1	1	2	1	1	1		4		2							2	1		2	1	1	1	1	0	3	1
1	1	4	2	2	1	1	1	2	1	1	1	1	2	1	1	1	1	1	1	1	1	1	1	1	1	5	Macedonian	6		2	80	26.5	Abnormal	48	13996	3.43	2	0	1	1	2	1	1	1	0	3
1	2	6	2	2	2	2	2	2	1	2	1	1	2	2	1	1	2	1	1	1	1	1	1	1	1	1		4		2	30	17.7	Normal				2	1		2	2	1	1		1	4	2
1	2	1	2	2	2	1	2	2	1	1	1	1	2	1	1	1	1	1	2	1	2	1	1	1	1	3		4		2	80	26.5	Normal	3	4220	0.01	2	0	0	1	2	1	1	1	0	4
1	1	6	2	2	2	1	2	2	2	1	2	2	1	1	1	1	1	1	1	1	1	1	1	1	1	2		4		2	30	26.5	Normal	4	13600	0.29	1	0	0	2	2	2	1	1	0	4
1	2	5	2	2	1	1	1	1	1	1	1	1	1	1	1	1	1	1	2	1	1	1	1	1	1	1		1		2				3	940	0.01	4	0	0	2	1	1	0	1	0	2
1	2	4	2	2	1	1	1	1	1	1	2	1	1	1	2	1	1	1	1	1	1	1	2	1	1	1		6		2			Not done				1	0		1	1	1	1		0	4
2	2	5	1	2	1	1	1	1	1	1	1	1	2	1	1	1	1	1	1	1	1	1	1	1	1	1		6		2							2	0		1	1	1	1	1	1	4
2	2	3	1	2	1	1	1	1	1	1	1	1	2	1	1	1	1	1	1	1	1	1	1	1	1	1		1		1				3	2924	0.01	4	0	0	2	1	1	0	1	0	4
1	1	1	1	2	1	1	1	1	1	1	1	1	1	1	1	1	1	1	1	1	1	1	1	1	1	1		4		2	10	26.5	<3.4 nor				3	0		1	1	1	1		0	4
1	2	5	2	2	1	2	2	2	1	1	1	1	2	2	1	1	1	1	1	2	1	1	1	1	1	1		6		2	30	8.8	Normal	3	7453	0.01	4	0	0	2	1	1	1	1	0	4
1	2	2	1	2	1	1	1	2	1	1	1	1	1	1	1	1	1	1	1	1	1	1	1	1	1	1		4		2	10	26.5	Normal				3	0		2	1	1	1		0	2
1	1	6	1	2	1	1	1	1	1	1	2	2	2	1	1	1	1	1	1	1	2	1	2	1	1	1		1		2	150	26.5	Abnormal				4	0		1	2	1	0		0	4
1	2	6	1	2	1	1	1	1	1	1	1	1	1	1	1	1	1	1	1	1	1	1	1	1	1	5	White South African	4		2				3	14	0.21	2	0	0	2	2	1	1	1	1	4
1	1	3	2	2	1	2	2	2	1	1	1	1	1	1	1	1	1	1	1	1	1	1	1	1	1	1		1		1	10	26.5	Normal				3	0		1	1	1	0		0	4
1	2	5	1	2	1	1	1	1	1	1	1	1	1	1	1	1	1	1	1	1	1	1	1	1	1	1		2		2	30	26.5	Normal				3	0			1	1	0		1	1
1	1	2	1	2	1	1	1	1	1	1	1	2	1	1	1	1	1	1	1	2	1	1	2	1	1	3		2		2	10	0.9	Abnormal				3	0			1	1	0			3
2	1	2	1	2	1	1	2	1	1	1	1	1	1	1	1	1	1	1	1	1	1	1	2	1	1	1		4		2							3	0		1	2	1	1	1	0	3
1	1	1	1	2	1	1	2	1	1	1	1	1	1	1	1	1	1	1	1	1	1	1	1	1	1	1		3		2	30	26.5	Normal				1	0		1	1	1	1			4
1	1	6	2	2	2	1	2	2	1	1	2	2	1	1	1	1	1	1	1	1	1	1	2	1	1	2		3		2	30	26.5	Normal	7	18980	0.37	1	0	0	2	2	1	1	1	0	4
1	1	3	2	2	1	1	2	1	1	1	1	2	2	1	1	1	1	2	1	1	1	1	1	1	1	2		1		1	30	17.7	Normal				3	1		2	2	1	0		0	1	1
1	2	3	2	2	1	1	1	1	1	1	1	1	2	1	1	1	1	1	1	1	1	1	1	1	1	1		4		2				4	7128	0.56	4	1	0	2	2	1	1	1	0	1	1
2	1	4	1	2	1	1	1	1	1	1	1	1	2	1	1	1	1	1	1	1	1	1	1	1	1	1		1		2	80	26.5	Abnormal				2	0		1	1	1	0		0	4
1	2	4	1	2	1	1	1	1	1	1	1	1	1	1	1	1	1	1	1	1	1	1	1	1	1	3		4		2	10	26.5	Normal				1	0		2	2	1	1		0	4
2	2	1	2	2	1	1	1	1	1	1	1	1	1	1	1	1	1	1	1	1	1	1	1	1	1	4		9	Hotel room	2	30	17.7	Normal				3	0		1	1	1	1		1	2
1	2	5	2	2	2	2	2	2	1	1	1	1	2	2	1	1	1	1	1	2	1	1	2	1	1	1		1		2	80	26.5	Abnormal	12	22060	0.54	4	1	0	1	2	1	0	1	0	3	1
1	2	6	1	2	1	1	1	1	1	1	1	1	2	1	1	1	1	1	1	1	1	1	1	1	1	1		6		2							1	1		2	2	1	1	1	0	2	2
1	2	5	1	2	1	1	1	1	1	1	1	1	2	1	1	1	1	1	1	1	1	1	1	1	1	1		6		2				36	7212	4.99	3	0	1	1	1	1	1	1	1	1
1	1	5	1	2	1	1	1	1	1	1	1	1	2	1	1	1	1	1	1	1	1	1	1	1	1	1		4		2	30	17.7	Normal				3	0		1	2	1	1		0	3
1	1	5	2	2	1	1	2	2	1	1	2	1	2	1	1	1	1	1	1	1	1	1	1	1	1	1		1		2	30	17.7	Normal				4	0		1	2	1	0		0	4
1	2	2	1	1	1	1	2	1	1	1	1	1	1	1	1	1	1	1	1	1	1	1	1	1	1	2		4		2				10	24886	0.4	4	0	0	2	1	1	1	1	0	3
1	2	5	2	2	1	2	2	1	1	1	1	1	2	2	1	1	1	1	1	1	1	1	1	1	1	1		6		2	150	26.5	Abnormal	535	35123	15.23	1	0	1	2	2	1	1	1	1	4
1	2	2	1	2	1	1	1	1	1	1	2	1	1	1	1	1	1	1	1	1	1	1	1	1	1	4		3		2				7	1567	0.45	3	0	0	1	2	1	1	1	1	4
2	1	1	1	2	1	1	1	1	1	1	1	1	1	1	1	1	1	1	1	1	1	1	1	1	1	1		4		2				21	33750	0.62	2	0	0		1	1	1	1	0	4
2	1	1	1	2	1	1	1	1	1	1	1	1	1	1	1	1	1	1	1	1	1	1	1	1	1	1		6		2							1	0		1	1	1	1	1		1
1	2	5	2	2	1	1	2	2	1	1	1	1	2	1	1	1	1	1	1	2	1	1	1	1	1	1		7		2	30	26.5	Normal				3	0		2	1	1	1		0	4
1	2	5	2	2	1	2	2	2	2	1	1	1	1	1	1	1	1	1	1	1	2	1	2	1	1	4		3		1	150	17.7	Abnormal				4	0			1	2	1		0	2
1	2	3	1	2	1	1	1	1	1	1	1	1	2	1	1	1	2	1	1	2	1	1	1	1	1	1		1		1	80	8.8	Normal				4	0		2	2	1	0		1	4
2	1	1	1	2	1	1	1	1	1	1	1	1	2	1	1	1	1	1	1	1	1	1	1	1	1	4		1		2				18	15673	1.15	2	0	0	1	2	1	0	1		4
1	1	5	2	2	2	2	2	2	1	1	1	1	1	1	1	1	1	1	1	1	1	1	1	1	1	1		4		2	80	17.7	Abnormal				3	0		2	2	1	1		0	4
1	1	5	1	2	1	1	1	1	1	1	1	1	1	1	1	1	1	1	1	1	1	1	1	1	1	2		1		1	30	17.7	Normal				2	0			1	1	0			1
1	1	5	2	2	1	1	1	1	1	1	1	1	2	1	1	1	1	1	1	1	1	1	1	1	1	1		4		2				4	16526	0.24	3	0	0	1	1	1	1	0	0	4
1	2	1	1	2	1	1	1	1	1	1	1	1	1	1	1	1	1	1	1	1	1	1	1	1	1	1		4		2				3	5304	0.01	2	0	0	1	1	1	1	1	1	4
1	1	4	1	1	1	2	1	1	1	1	1	1	1	1	1	1	1	1	1	1	1	1	1	1	1	1		4		2				3	1098	0.01	3	0	0		2	1	1	1		4
1	2	5	2	2	1	1	1	1	1	1	1	1	1	1	1	1	1	1	1	1	1	1	1	1	1	2		6		2	30	26.5	Normal				2	0		1	1	1	1		0	4
1	2	1	1	1	1	2	1	1	1	1	1	1	1	1	1	1	1	1	1	1	1	1	1	1	1	2		4		2				14	16973	0.82	3	0	0	2	2	1	1	1	1	3
1	2	5	2	2	1	2	2	2	1	1	1	1	2	1	1	1	1	1	1	1	1	1	1	1	1	2		1		2				46	17177	2.68	3	1	0	1	2	1	0	0	0	4	1
1	2	3	1	2	1	1	1	1	1	1	1	1	1	1	1	1	1	1	1	1	2	1	1	1	1	2		1		2	30	17.7	Normal				3	0			1	1	0			3
1	2	1	2	2	1	2	2	2	1	1	1	2	1	2	1	1	1	1	1	2	1	1	1	1	1	1		6		2	30	17.7	Normal				1	1		1	2	1	1		1	4	1
1	2	1	1	2	1	1	1	2	1	1	1	1	1	1	1	1	1	1	1	1	1	1	1	1	1	5	White Irish	1		1							2	0			1	1	0	0	0	2
1	2	4	2	2	1	1	2	2	1	1	1	1	1	1	1	1	1	1	1	2	1	1	1	1	1	5	Romany gypsy white	1		2				40	28000	1.43	1	1	0	1	1	1	0	1	0	2	1
2	1	5	2	2	2	1	2	2	1	1	1	1	2	1	1	1	1	1	1	1	1	1	1	1	1	1		1		2	30	8.8	Abnormal				3	0		1	2	1	0		1	1
1	2	5	2	2	2	2	1	1	1	1	1	1	1	1	1	1	1	1	1	1	1	1	1	1	1	1		7		2				9	12460	0.72	1	0	0	1	2	1	1	1	0	4
1	2	2	2	2	2	2	1	2	1	1	1	1	2	1	1	1	1	1	1	1	1	1	1	2	1	1		6		2							2	0		2	2	1	1	1	1	4
1	2	6	2	2	2	2	2	2	2	1	1	1	1	1	1	1	1	1	2	1	1	1	1	1	1	1		4		2				3	303	0.91	3	0	0	2	2	2	1	1	0	1
1	2	4	2	2	2	2	2	2	2	2	1	1	2	1	1	1	2	1	1	2	1	1	2	1	1	5	Roman catholic irish	7		2				264	6.4	41.25	2	0	1	2	2	2	1	1	1	4
1	2	5	2	2	2	1	2	2	1	1	1	2	2	1	1	1	2	1	1	1	1	1	2	1	1	1		2		1	150	17.7	Abnormal				4	1		1	1	1	0		0	2	1
2	1	5	2	2	1	1	2	1	1	1	2	1	1	1	2	1	2	1	1	1	1	1	2	1	1	1		1		1				6	6899	0.87	4	0	0	1	2	1	0	1	0	3
1	2	6	2	2	1	1	1	1	1	1	1	1	2	1	1	1	1	1	1	1	1	1	1	1	1	5	Portugese	1		2				3	997	0.01	3	0	0	2	2	1	0	1	1	2
1	2	4	2	2	1	1	2	1	1	1	1	1	1	1	1	1	1	1	1	1	1	1	1	1	1	1		4		2	80	0.9	High abn				2	0		1	2	1	1	1	0	4
1	2	2	1	2	1	1	1	1	1	1	1	1	2	2	1	1	1	1	1	1	1	1	1	1	1	5		1		2	80	26.5	Abnormal				3	0		2	1	1	0	1	1	4
2	2	5	1	1	1	2	1	1	1	1	1	1	1	1	1	1	1	1	1	1	1	1	1	1	1	2		1		2				3	2.2	1.36	2	1	0	1	1	1	0	1	1	4	1
2	1	4	1	2	1	1	1	1	1	1	1	1	2	1	1	1	1	1	1	1	1	1	1	1	1	1		1		1				3	1934	0.01	4	0	0		2	1	0	1		4
1	2	2	2	2	1	2	2	1	1	1	1	1	1	1	1	1	1	1	1	1	1	1	1	1	1	1		4		2				6	16184	0.37	1	0	0	2	2	1	1	1	1	3
1	2	5	1	2	1	1	1	1	1	1	1	1	1	1	1	1	1	1	1	1	1	1	1	1	1	1		7		1				0.13	16937	8	1	0	0	1	1	1	1	1	1	1
1	1	1	1	2	1	1	1	1	1	1	2	1	1	1	1	1	1	1	1	1	1	1	1	1	1	1		4		1				76	14612	5.2	2	0	1	1	1	1	1	1	0	2
1	1	4	1	2	1	1	1	1	1	1	1	2	2	1	1	1	1	1	2	1	1	1	1	1	1	1		1		2				6	12.4	0.48	4	0	0	2	2	1	0	1	0	1
2	2	5	1	2	1	1	1	1	1	1	2	1	1	1	1	1	1	1	1	1	1	1	1	1	1	1		6		2				20	10320	1.94	2	0	0	1	1	1	1	1	1	4
1	1	5	1	2	1	1	1	1	1	1	1	1	2	1	1	1	1	1	1	1	1	1	1	1	1	1		4		2				48	13996	3.43	2	0	1	2	1	1	1	1	1	2
1	1	6	2	2	2	1	1	2	1	1	1	1	1	1	1	1	1	1	1	1	1	1	1	1	1	2		7		2	150	26.5	Abnormal	0.36	31567	11	2	0	0	1	1	1	1		0	4
1	2	2	1	2	1	1	1	1	1	1	1	2	2	1	1	1	1	1	1	1	1	1	1	1	1	4		4		1				3	13624	0.01	2	0	0	1	1	1	1	1	1	1
2	2	6	1	2	1	1	1	1	1	1	1	1	1	1	1	1	1	1	1	1	1	1	1	1	1	1		4		2							2	0		2	2	1	1	1		4
1	2	1	1	2	1	1	1	1	1	1	2	1	1	1	1	1	1	1	1	1	1	1	2	1	1	1		4		2	80	17.7	Abnormal	15	17804	0.84	3	0	0	2	2	1	1		0	4
1	1	5	2	2	1	2	2	2	1	1	1	2	2	1	2	2	1	1	2	1	1	1	1	1	1	1		1		1				0.17	11512	15	4	1	1	2	2	1	0	1		4
1	2	2	1	2	1	1	2	1	1	1	1	1	2	1	1	1	1	1	1	1	1	1	1	1	1	1		1		2				50	25124	1.99	3	1	0	2	2	1	0	1	1	2	2
1	2	3	2	2	1	1	1	1	1	1	1	1	2	1	1	1	1	1	1	1	1	1	1	1	1	5	White Irish	2		2	30	26.5	Normal				3	0		2	1	1	0	1	1	4
2	1	5	1	2	1	1	1	1	1	1	1	1	1	1	1	1	1	1	1	1	1	1	1	1	1	1		4		2				27	12902	2.09	2	0	0	2	1	1	1	1	0	4
1	2	6	2	2	2	1	1	2	1	1	1	1	2	1	1	1	1	1	1	1	1	1	1	1	1	1		4		2							3	0		1	2	1	1	1	0	2
2	1	5	2	2	1	1	2	1	1	1	1	2	2	1	1	1	1	1	1	1	1	1	2	1	1	4		1		2				7	13.7	0.51	1	1	0	1	2	1	0	1	0	4	1
1	2	4	2	2	1	1	2	1	1	1	1	1	1	1	1	1	1	1	1	1	1	1	1	1	1	1		4		2	150	26.5	Abnormal	324	19613	16.52	2	0	1	1	1	1	1	1	0	4
1	1	5	1	2	1	1	2	1	1	1	1	1	1	2	1	1	1	1	1	1	1	1	1	1	1	3		1		2				3	2778	0.01	2	0	0	1	2	1	0	1	0	2
1	2	5	2	2	2	2	2	2	1	1	2	2	1	2	1	1	1	1	2	1	1	1	1	1	1	5	Egyptian	1		2				3	10.4	0.29	3	1	0	1	2	1	0	1	0	1	1
2	2	4	1	2	1	2	1	1	1	1	1	1	1	1	1	1	1	1	1	1	1	1	1	1	1	3		4		2				4	11153	0.36	3	0	0	2	1	1	1	1	1	2
2	2	2	2	2	1	1	1	1	1	1	1	1	1	1	1	1	1	1	2	1	1	1	2	1	1	1		4		2				7	8982	0.78	3	0	0	1	1	1	1	1	0	3
1	2	6	2	2	2	1	1	1	1	1	1	1	2	1	1	1	1	1	1	1	1	1	1	1	1	1		1		1				12	4478	2.68	2	0	0	2	1	1	0	1	1	3
1	2	5	2	2	2	2	2	2	1	1	1	1	1	1	1	1	1	1	1	1	1	1	1	1	1	5	Turkish	6		2				55	10960	5.02	3	0	1	2	2	1	1	1	1	4
1	1	1	1	2	1	1	1	1	1	1	1	1	1	1	1	1	1	1	1	1	1	1	1	1	1	2		4		2				124	17095	7.25	3	0	1	2	2	1	1	1		1
1	2	5	2	2	1	2	2	2	1	1	1	1	1	1	1	1	1	1	1	1	1	1	1	1	1	1		4		2	30	26.5	Normal	18	18335	0.98	4	1	0	1	1	1	1	1	0	4	1
1	1	5	2	2	1	2	1	2	1	2	2	1	2	2	1	1	1	1	2	2	1	1	1	1	1	1		1		2	30	4.4	Abnormal	11	3362	3.27	3	1	1	2	2	1	0		0	3	2
1	2	1	2	2	1	1	1	1	1	1	1	1	1	1	1	1	1	2	1	1	1	1	1	1	1	1		3		1				3	9420	0.32	3	0	0		2	1	1	1	0	4
1	1	5	2	2	1	2	2	2	1	1	2	1	1	1	1	1	1	1	1	1	1	1	2	1	1	2		4		2				0.18	13213	14	2	0	1	1	2	1	1	0	0	4
1	2	1	1	2	1	2	1	1	1	1	1	1	1	1	1	1	1	2	1	1	1	1	1	1	1	1		2		1	30	17.7	Normal	17	6196	2.74	1	0	0	1	1	1	0	1	0	4
1	2	6	1	2	1	1	1	1	1	1	1	1	2	1	1	1	1	1	1	1	1	1	1	1	1	1		6		2				10	24611	0.41	1	0	0	1	1	1	1	1	0	4
1	2	1	1	2	1	1	1	1	1	1	1	1	1	1	1	1	1	2	1	1	1	1	1	1	1	4		1		2	80	26.5	Abnormal				2	0		1	2	1	0		0	1
1	2	6	1	2	1	1	1	1	1	1	1	1	1	1	1	1	1	1	1	1	1	1	1	1	1	1		6		2	30	17.7	Normal				3	0		1	1	1	1		0	4
1	2	4	2	2	1	1	2	2	1	1	1	1	2	1	1	1	1	1	1	1	1	1	1	1	1	1		9	Girlfriends	2				3	3947	0.76	3	0	0	1	2	1	1	0	0	4
1	2	1	2	2	1	1	2	2	1	1	1	1	2	1	1	1	1	1	1	1	1	1	1	1	1	1		4		2				0.32	13966	23	2	0	1	2	2	1	1	1	0	3
1	2	2	1	2	1	1	1	1	1	1	1	1	1	1	1	1	1	2	1	1	1	1	1	1	1	1		4		2				4	7373	0.54	1	0	0	1	1	1	1	1	0	4
1	1	6	2	2	1	1	1	1	1	1	2	1	1	1	1	1	1	1	1	1	1	1	1	1	1	1		6		2				3	9906	0.01	3	0	0	2	2	1	1	1		4
1	1	5	2	2	1	1	2	1	1	1	1	1	1	1	1	1	1	1	1	1	1	1	1	1	1	1		1		1				3	4997	0.01	4	0	0	2	2	1	0	1	0	4
1	2	6	2	2	1	1	1	1	1	1	1	1	2	1	1	1	1	1	1	1	1	1	1	1	1	3		4		2				5	14461	0.35	1	0	0	1	1	1	1	1	1	4
1	2	6	2	2	1	1	2	2	1	1	1	2	2	1	1	1	1	1	1	1	1	1	1	1	1	1		1		2				13		1.25	2	1	0	2	2	1	0	1	1	4	1
1	2	4	1	2	1	1	1	1	1	1	1	1	1	1	1	1	1	1	1	1	1	1	1	1	1	1		1		2				7	4.3	1.63	1	1	0	1	1	1	0	1	0	4	1
1	2	5	2	2	1	2	2	1	1	1	2	1	1	1	1	1	1	1	1	1	1	1	1	1	1	1		4		2				9	20439	0.44	2	0	0	2	2	1	1	1	0	4
1	2	2	1	1	1	2	1	2	1	1	1	1	1	1	1	1	1	1	1	1	1	1	1	1	1	5	British Turkish cypriat	4		1				30	24131	1.24	3	1	0	2	2	1	1	1		4	1
1	2	5	2	2	1	2	2	2	1	1	1	1	1	1	1	1	1	1	1	1	1	1	1	1	1	4		1		1				21	13578	1.55	1	0	0	1	2	1	0	0	1	4
1	2	1	1	2	1	1	1	1	1	1	1	1	1	1	1	1	1	1	1	1	1	1	1	1	1	1		1		1	30	4.4	Abnormal	0.11	13394	8	2	0	0	2	2	1	0		0	4
1	2	5	2	2	1	2	1	1	1	1	2	1	2	1	1	1	1	1	1	1	1	1	1	1	1	3		3		1				12	11683	1.03	3	0	0	1	2	1	1	1	0	4
2	1	5	1	2	1	1	1	1	1	1	1	1	1	1	1	1	1	2	1	1	2	2	2	1	1	1		1		1				94	6.1	15.41	3	0	1	1	1	1	0	1	0	4
1	2	1	1	2	1	1	1	1	1	1	1	1	1	1	1	1	1	1	1	1	1	1	1	1	1	1		1		1				22	16284	1.35	2	0	0	2	2	1	0	1	0	2
1	2	4	1	2	1	1	1	1	1	1	1	1	1	1	1	1	1	1	1	1	1	1	2	1	1	1		3		2				3	6153	0.01	1	0	0	1	1	1	1	1	1	1
1	2	6	2	2	1	2	2	2	1	1	1	1	1	2	1	1	1	1	1	1	1	1	1	1	1	1		6		2	80	26.5	Abnormal				3	1		2	2	1	1		0	4	1
1	2	5	2	2	1	1	2	1	1	1	1	1	1	1	1	1	1	1	1	1	1	1	1	1	1	1		6		2	30	17.7	Normal				2	0		2	1	1	1		0	4
1	1	2	1	2	1	1	2	1	1	1	1	1	1	1	1	1	1	1	1	1	1	1	1	1	1	4		1		2	10	17.7	Normal				1	0			2	1	0		0	4
1	2	4	2	2	2	2	2	2	2	1	1	2	1	1	1	1	1	1	1	1	1	1	1	1	1	1		4		2	150	17.7	High abn				1	0		2	1	1	1		0	4
1	1	5	2	2	2	1	2	2	1	1	1	1	1	1	1	1	1	1	1	2	1	1	2	1	1	5	Irish	4		2	150	17.7	Abnormal				3	0		2	2	1	1		0	4
1	1	6	2	2	2	2	2	1	1	2	1	2	1	2	1	1	1	1	2	1	1	1	1	2	1	1		4		2	30	17.7	<3.4				2	1		1	2	1	1		0	4	1
1	2	6	2	2	1	2	2	2	1	1	2	1	2	1	1	1	1	1	2	1	1	1	1	1	1	1		2		2	80	8.8	Abnormal				3	1		2	2	1	0		0	2	1
1	1	6	1	2	1	1	1	1	1	1	1	1	1	1	1	1	1	1	1	1	1	1	1	1	1	1		4		2				22	22374	0.98	2	0	0	2	2	1	1	1	0	4
2	1	5	2	2	1	2	2	2	1	1	2	1	1	1	1	1	1	1	2	1	1	1	1	1	1	1		1		1				21	16636	1.26	4	0	0	1	2	1	0	0	0	4
1	1	5	1	2	1	1	1	1	1	1	1	1	1	1	2	1	1	1	1	1	1	1	1	1	1	2		2		2				8	26830	0.3	3	1	0	2	2	1	0	1	0	4	1
1	1	5	2	2	1	1	1	1	1	1	1	1	2	1	1	1	1	1	1	1	1	1	1	1	1	2		3		2				3	4.5	0.67	3	0	0	1	1	1	1	1	0	2
1	2	4	2	2	1	2	2	2	1	1	1	1	1	1	1	1	1	1	1	1	1	1	1	1	1	3		3		1				7	20.7	0.34	2	1	0	1	1	1	1	1	1	2	1
1	2	5	2	2	1	1	2	1	2	1	1	1	2	1	1	1	1	1	2	1	1	1	1	1	1	1		4		2	30	26.5	Normal				1	1		2	2	1	1	1	0	4	1
2	1	6	2	2	2	1	1	2	1	1	1	1	2	1	1	1	1	1	1	1	1	1	1	1	1	1		9	Sofa surfing	1				5	10.5	0.48	2	1	0	2	2	1	1	1	0	1	1
2	2	5	2	2	1	2	1	1	1	1	1	1	2	1	1	1	1	1	1	1	1	1	1	1	1	2		3		2	80	26.5	Abnormal	0.23	22424	9	1	0	0	2	2	1	1		1	4
1	2	1	2	1	1	1	1	1	1	1	1	1	1	1	1	1	1	1	1	1	1	1	1	1	1	1		6		2	10	4.4	Normal	3	4801	0.01	2	0	0	1	1	1	1	1	0	4
1	1	5	1	2	1	1	1	1	1	1	1	1	1	1	1	1	1	1	1	1	1	1	1	1	1	1		3		1				3	5726	0.01	2	0	0	1	2	1	1	1	0	3
1	2	5	2	2	1	1	1	1	1	1	1	1	2	1	1	1	1	1	1	2	1	1	2	1	1	1		2		1							4	0		1	1	1	0		0	4
1	1	5	1	1	1	1	1	2	2	1	1	1	1	1	1	1	1	1	1	1	2	1	1	1	1	2		4		2				3	13.1	0.23	4	0	0	1	1	2	1	1	1	4
2	2	1	2	2	1	1	1	2	1	1	2	1	1	1	1	1	1	1	1	1	1	1	1	1	1	1		4		2				6	8495	0.71	3	0	0	2	2	1	1	1	1	1
2	2	1	1	2	1	1	1	1	1	1	1	1	1	1	1	1	1	1	1	1	1	1	1	1	1	1		1		2				3	3542	0.01	1	0	0	2	2	1	0	1	0	1
2	2	2	1	2	2	1	1	1	1	1	1	1	1	1	1	1	1	1	1	1	1	1	1	1	1	2		4		1	10	4.4	Normal				2	0		1	1	1	1		0	2
2	1	5	1	2	1	1	1	2	1	1	1	1	1	1	1	1	1	1	1	1	1	1	2	1	1	4		1		2				8	5566	1.44	3	1	0	1	2	1	0	1	0	2	1
1	1	5	2	2	1	1	2	2	1	2	2	2	2	1	1	1	2	1	1	2	1	1	2	1	2	1		1		2	80	8.8	Abnormal	27	9156	2.95	3	1	1	2	2	1	0	1	1	4	2
2	2	6	1	2	1	2	1	1	1	1	1	1	1	1	1	1	1	1	1	1	1	1	1	1	1	1		6		2				6	7451	0.81	1	0	0	1	2	1	1	1	1	4
1	2	6	1	2	1	1	1	1	1	1	1	1	1	1	1	1	1	1	1	1	1	1	1	1	1	1		1		2	150	26.5	3.4 -33.	0.87	36181	24	1	0	1	1	1	1	0		1	4
2	1	2	1	1	1	2	1	1	1	1	2	1	1	1	1	1	1	1	1	1	1	1	2	1	1	1		4		1				3	1738	0.01	1	0	0		1	1	1	1		4
2	1	1	1	2	1	1	1	1	1	1	1	1	1	1	1	1	1	2	1	1	1	1	1	1	1	2		4		2				20	17175	1.16	3	0	0	1	1	1	1	1	1	1
1	1	2	1	2	1	1	1	1	1	1	1	1	2	1	1	1	1	1	1	1	1	1	1	1	1	1		1		2				67	23968	2.8	4	0	1	1	1	1	0	1		2
2	2	6	1	2	1	1	1	1	1	1	2	1	1	1	1	1	1	1	1	1	1	1	1	1	1	1		6		2	150	8.8	Abnormal				2	0		2	2	1	1		1	4
1	2	5	2	2	2	1	2	2	1	1	2	1	2	1	1	1	1	1	1	1	1	1	1	1	1	4		4		1	30	17.7	Normal	11	16173	0.68	3	0	0	2	2	1	1	1	0	4
2	2	4	2	2	1	2	1	2	1	1	1	1	1	1	1	1	1	1	1	1	1	1	1	1	1	4		1		1				48	24750	1.94	1	0	0	2	2	1	0	1	0	4
1	2	5	2	2	1	2	2	2	1	1	2	2	2	2	1	1	1	1	1	1	1	1	1	1	1	4		1		2	30	17.7	Normal				3	1			1	1	0		0	3	1
2	1	4	1	2	1	1	1	1	1	1	1	1	1	1	1	1	1	2	2	1	1	1	1	1	1	1		6		2				3	964	3.11	3	0	1	1	2	1	1	1	1	1
1	2	5	1	2	1	1	1	1	1	1	1	1	2	1	1	1	1	1	1	1	1	1	1	1	1	1		3		2				0.05	5088	10	2	0	0	1	1	1	1	1	1	1
1	2	6	2	2	2	1	2	2	1	1	1	1	2	1	1	1	1	1	1	1	1	1	1	1	1	1		6		2	10	8.8	Normal				3	0		1	1	1	1		1	4
2	1	1	1	2	1	1	1	1	1	1	2	1	1	1	2	1	2	1	1	1	1	1	1	1	1	1		4		2				3	2.4	1.25	2	0	0	1	1	1	1	1		2
1	2	2	2	2	2	2	2	2	1	1	1	1	1	2	1	1	1	1	1	1	1	1	1	1	1	1		1		2	10	8.8	Normal				2	1		2	2	1	0		0	3	1
1	2	5	1	2	1	2	2	2	1	2	2	1	2	2	1	1	1	1	1	1	1	1	1	1	1	1		4		2				18	10393	1.73	3	1	0	1	2	1	1	1	1	2	1
1	2	5	1	2	1	1	1	1	1	1	1	1	1	1	1	1	1	1	1	1	1	1	1	1	1	1		1		2	80	26.5	Abnormal				2	0		2	2	1	0		1	4
1	1	5	2	2	1	2	2	2	1	1	1	1	2	1	1	1	1	1	1	1	1	1	1	1	1	1		4		2				0.05	3005	17	3	1	1	1	2	1	1	1		2	1
1	1	5	1	2	1	1	1	1	1	2	1	1	1	2	1	1	1	1	2	1	1	1	2	1	1	1		4		2				3	8497	0.01	3	0	0	1	1	1	1	1	0	4
1	1	5	2	2	2	1	2	2	1	1	2	1	1	1	1	1	1	1	1	1	1	2	1	1	1	1		3		2	30	17.7	Normal				2	0		2	2	1	1		0	1
1	2	1	1	2	1	1	1	1	1	2	1	1	2	1	1	1	1	2	1	1	1	1	1	1	1	1		6		2	10	8.8	Normal	3	3503	0.01	1	0	0	2	2	1	1	1	0	1
2	2	5	2	2	1	2	2	1	1	1	1	1	1	1	1	1	1	1	1	1	1	1	1	1	1	2		4		2				40	34305	1.17	2	0	0	2	2	1	1	1	1	1
1	1	5	2	2	2	2	2	2	1	1	1	1	2	1	2	1	1	1	2	2	1	1	2	1	1	5	England	1		2	80	26.5	Abnormal	27	14368	1.88	3	0	0	2	2	1	0	1	0	4
1	2	6	1	2	1	1	1	1	1	1	1	1	1	1	1	1	1	1	1	1	1	1	1	1	1	4		6		2	10	4.4	Abnormal				2	0		2	2	1	1		0	2
1	1	1	1	1	1	1	1	2	1	1	1	1	1	1	1	1	1	1	1	1	1	1	1	1	1	1		6		2							4	0		1	1	1	1	1		4
2	1	5	2	2	1	1	1	2	1	1	2	1	1	1	1	1	1	1	1	1	1	1	1	1	1	1		1		1	30	26.5	Normal	3	12134	0.25	3	0	0	1	1	1	0	1	1	4
1	1	5	2	2	2	2	1	1	1	1	1	2	2	1	1	1	1	1	1	2	1	1	2	1	1	1		1		1				3	5256	0.01	2	0	0	2	2	1	0	1	0	1
1	1	6	2	2	1	1	1	1	1	1	2	1	1	1	1	1	1	1	1	1	1	1	1	1	1	1		1		1	30	17.7	Normal				2	0		2	1	1	0		0	4
1	1	5	1	2	1	1	1	1	1	1	2	1	1	1	1	1	1	1	1	1	1	1	2	1	1	2		3		2				30	22218	1.35	3	0	0	2	1	1	1	0	1	3
1	1	4	1	2	1	1	1	1	1	1	1	1	1	1	1	1	1	1	1	1	1	1	1	1	1	1		7		2	80	26.5	Abnormal	35	30387	1.15	2	0	0	1	1	1	1		0	4
1	2	5	2	2	2	2	2	2	1	1	1	1	2	1	1	1	1	1	1	1	1	1	1	1	1	1		1		2	10	17.7	Normal				3	0		1	1	1	0		0	4
1	2	2	2	2	1	1	1	1	1	1	2	1	1	1	1	1	1	1	1	1	1	1	2	1	1	5	Alien	6		2				3	15	0.2	3	1	0		2	1	1	0	0	1	1
1	1	6	2	2	2	2	2	2	1	2	2	1	1	1	1	1	2	1	1	1	1	1	1	1	1	1		4		2				5	8910	0.56	3	1	0	2	2	1	1	1	0	4	2
1	1	1	2	1	1	1	1	1	1	1	1	1	1	1	1	1	1	1	1	1	1	1	1	1	1	1		4		2				82	46957	1.75	1	0	0	1	1	1	1	1		4
2	1	1	1	2	1	1	1	1	1	1	1	1	1	1	1	1	1	1	1	1	1	1	1	1	1	2		6		2	80	26.5	Abnormal				1	0		1	1	1	1		0	4
1	1	6	1	2	1	1	1	1	1	1	1	1	2	1	1	1	1	1	1	1	1	1	1	1	1	1		1		2	30	17.7	Normal				2	0		1	1	1	0		0	3
2	1	5	1	2	1	1	1	1	1	1	1	1	2	1	1	1	1	1	1	1	1	1	1	1	1	1		1		1				6	14235	0.42	2	0	0	2	2	1	0	1	0	4
1	1	5	2	2	1	1	1	2	1	1	1	1	1	1	1	1	1	1	2	1	1	1	1	1	1	1		4		2				30	10551	2.84	3	0	1	2	2	1	1	1		4
1	1	2	1	2	1	1	1	1	1	1	2	1	1	1	1	1	1	1	1	1	1	1	2	1	1	1		4		2				17	18128	0.94	4	0	0	1	1	1	1	1		4
1	2	5	2	2	1	1	2	2	1	1	1	1	2	1	1	1	1	1	1	1	1	1	1	1	1	1		1		1					5319	0.04	4	1	0	1	1	1	0	1	0	3	1
1	2	5	2	2	2	2	2	2	1	1	1	1	2	2	1	1	1	1	1	1	1	1	1	1	1	1		7		2	150	26.5	Abnormal	26	23882	1.09	2	1	0	1	1	1	1	1	1	4	1
1	2	3	2	2	1	1	1	1	1	1	1	1	2	1	1	1	1	1	1	1	1	1	1	1	1	1		2		2	10	0.9	Normal				1	0		2	2	1	0		1	4
1	2	6	2	2	1	2	1	1	1	2	2	1	2	1	1	1	1	1	1	1	1	2	1	1	1	1		4		2				8	17840	0.45	3	1	0	1	1	1	1	1	1	1	2
1	2	2	2	2	1	1	2	1	1	1	1	1	1	1	1	1	1	2	1	1	1	2	1	1	1	1		1		2	80	26.5	Abnormal				2	0			2	1	0		0	4
1	2	5	2	2	1	2	2	2	1	1	1	1	1	1	1	1	1	1	2	1	1	1	1	1	1	1		6		2				5	14384	0.53	1	0	0	2	2	1	1	1	1	4
1	2	4	1	2	1	1	2	2	1	1	1	1	1	1	1	1	1	1	1	1	1	1	1	1	1	2		4		2				58	5916	9.8	3	0	1	1	1	1	1	1	0	1
1	2	5	1	2	1	1	1	1	1	1	1	1	1	1	1	1	1	1	1	1	1	1	1	1	1	1		4		1				0.23	18037	19	3	0	1	2	2	1	1	1	1	1
2	2	6	2	2	2	2	2	2	1	1	1	1	2	2	1	1	1	1	1	1	1	2	1	1	1	1		4		2	30	26.5	Normal	7	5662	1.24	1	0	0	1	2	1	1	1	1	4
1	1	6	2	2	2	2	2	2	1	1	2	1	2	1	1	1	1	1	1	1	1	1	2	1	1	1		1		2				7	10832	0.65	4	0	0	2	2	1	0	1	0	4
1	2	5	2	2	1	2	2	2	2	1	1	1	1	2	1	1	1	1	1	1	1	1	1	1	1	1		6		2				8	18097	0.44	1	1	0	2	2	1	1	1	0	4	1
1	2	1	2	2	2	2	2	2	1	1	1	1	1	1	1	1	1	1	1	1	1	1	1	1	1	1		6		2				40	12.7	3.15	3	0	1		2	1	1	1	1	4
